# Supplementary material for: Presence and Dermal Exposure to Benzene and Acetaldehyde in Hand Sanitizers Available in Taiwan
Source: Toxics. 2025 Jun 26;13(7):537. doi: 10.3390/toxics13070537 (PMC12301027; doi:10.3390/toxics13070537)
Supplement: Supplementary file 1 [file toxics-13-00537-s001.zip]

Archive with 1 entries (1 files):
- toxics-3673467-supplementary.pdf
